# Supplementary material for: MetaFetcheR: An R Package for Complete Mapping of Small-Compound Data
Source: Metabolites. 2021 Oct 28;11(11):743. doi: 10.3390/metabo11110743 (PMC8620779; doi:10.3390/metabo11110743)
Supplement: Supplementary file 1 [file metabolites-11-00743-s001.zip]

Archive with 2 entries (2 files):
- metabolites-1380995-supplementary_materials.pdf
- Yones et al_supplementary tables.xlsx
