# Supplementary material for: MetaFetcheR: An R Package for Complete Mapping of Small-Compound Data
Source: Metabolites. 2021 Oct 28;11(11):743. doi: 10.3390/metabo11110743 (PMC8620779; doi:10.3390/metabo11110743)
Supplement: Supplementary file 1 [file metabolites-11-00743-s001.zip › Yones et al_supplementary tables.xlsx]

## Sheet: index
ID	Legend
Table S1	Results of comparing the performance of MetaFetcheR to MetaboAnalystR using Diamanti et al. “Matching” row represents the number of matched cases for running both tools on the dataset. “Empty MetaFetcheR” row represents the number of cases that were not mapped by MetaFetcheR. “Empty MetaboAnalystR” row represents the number of cases that were not mapped by MetaboAnalystR. “Non-empty MetaFetcheR” …
Table S2	Results of comparing the performance of MetaFetcheR to MetaboAnalystR for Priolo et al. “Matching” row represents the number of matched cases for running both tools on the dataset. “Empty MetaFetcheR” row represents the number of cases that were not mapped by MetaFetcheR. “Empty MetaboAnalystR” row represents the number of cases that were not mapped by MetaboAnalystR. “Non-empty MetaFetcheR” row …
Table S3	Results of comparing the performance of MetaFetcheR to MetaboAnalyst 5.0 webtool using Diamanti et al. “Matching” row represents the number of matched cases for running both tools on the dataset. “Empty MetaFetcheR” row represents the number of cases that were not mapped by MetaFetcheR. “Empty MetaboAnalystWeb” row represents the number of cases that were not mapped by MetaboAnalystWeb. “Non-empt…
Table S4	Results of comparing the performance of MetaFetcheR to MetaboAnalyst 5.0 webtool for Priolo et al. “Matching” row represents the number of matched cases for running both tools on the dataset. “Empty MetaFetcheR” row represents the number of cases that were not mapped by MetaFetcheR. “Empty MetaboAnalystWeb” row represents the number of cases that were not mapped by MetaboAnalystWeb. “Non-empty Me…
Table S5	Data quality test results for running 100 iterations on HMDB database
Table S6	Data quality test results for running 100 iterations on KEGG database
Table S7	Data quality test results for running 100 iterations on ChEBI database
Table S8	Data quality test results for running 100 iterations on PubChem database
Table S9	Data quality test results for running 100 iterations on LIPID MAPS database
Table S10	The list of metabolites that were not mapped by MetaboAnalystR for Diamanti et al.
Table S11	An example of an input matrix for MetaFetcheR
Table S12	"Results of comparing the performance of MetaFetcheR to MS_targeted using Diamanti et al. “Matching” row represents the number of matched cases for running both tools on the dataset. “MS_Targeted and Manually curated” row represents the number of cases covered by both MS_targeted and manual curation for the metabolites identifiers that were not mapped by the tool. “Empty MS_targeted” row represen…
Table S13	Data set from Diamanti et al. the coloumns with an "f" prefix has undergone manual curation based on the output from MS_targeted
Table S14	Data set from Priolo et al.
Table S15	Results of comparing the performance of MetaFetcheR to CTS using KEGG identifiers available in Diamanti et al. “Matching” row represents the number of matched cases for running both tools on the dataset. “Empty MetaFetcheR” row represents the number of cases that were not mapped by MetaFetcheR. “Empty CTS” row represents the number of cases that were not mapped by CTS. “Non-empty MetaFetcheR” row…
Table S16	Results of comparing the performance of MetaFetcheR to CTS using LIPID MAPS identifiers available in Diamanti et al. “Matching” row represents the number of matched cases for running both tools on the dataset. “Empty MetaFetcheR” row represents the number of cases that were not mapped by MetaFetcheR. “Empty CTS” row represents the number of cases that were not mapped by CTS. “Non-empty MetaFetche…
Table S17	Results of comparing the performance of MetaFetcheR to CTS using KEGG identifiers available in Priolo et al. “Matching” row represents the number of matched cases for running both tools on the dataset. “Empty MetaFetcheR” row represents the number of cases that were not mapped by MetaFetcheR. “Empty CTS” row represents the number of cases that were not mapped by CTS. “Non-empty MetaFetcheR” row r…
Table S18	Results of comparing the performance of MetaFetcheR to CTS using KEGG identifiers available in Priolo et al. “Matching” row represents the number of matched cases for running both tools on the dataset. “Empty MetaFetcheR” row represents the number of cases that were not mapped by MetaFetcheR. “Empty CTS” row represents the number of cases that were not mapped by CTS. “Non-empty MetaFetcheR” row r…

## Sheet: Table S1
Matched cases	HMDB	KEGG	ChEBI	PubChem
Matching	176	158	171	187
Empty MetaFetcheR	78	133	59	57
Empty MetaboAnalystR	213	236	219	181
Non-Empty MetaFetcheR	336	281	355	357
Non-Empty MetaboAnalystR	201	178	195	233
Non-Matching	25	20	24	6

## Sheet: Table S2
Matched cases	HMDB	KEGG	ChEBI	PubChem
Matching	121	156	127	127
Empty MetaFetcheR	24	0	9	10
Empty MetaboAnalystR	61	64	57	44
Non-Empty MetaFetcheR	203	227	218	217
Non-Empty MetaboAnalystR	166	163	170	183
Non- Matching	45	7	43	56

## Sheet: Table S3
Matched cases	HMDB	KEGG	ChEBI	PubChem
Matching	201	177	183	186
Empty MetaFetcheR	78	133	59	57
Empty MetaboAnalystWeb	184	211	192	183
Non-Empty MetaFetcheR	338	283	357	359
Non-Empty MetaboAnalystWeb	232	205	224	233
Non-Matching	31	28	41	47

## Sheet: Table S4
Matched cases	HMDB	KEGG	ChEBI	PubChem
Matching	131	162	128	127
Empty MetaFetcheR	24	0	9	10
Empty MetaboAnalystWeb	46	52	50	47
Non-Empty MetaFetcheR	203	227	218	217
Non-Empty MetaboAnalystWeb	181	175	177	180
Non-Matching	50	13	49	53

## Sheet: Table S5
Iteration	Resolved attributes	Ambigous attributes	Unresolved attributes
1	20	0	80
2	20	0	80
3	20	0	80
4	20	0	80
5	20	0	80
6	20	0	80
7	20	0	80
8	20	0	80
9	41	6	53
10	60	19	20
11	64	11	25
12	66	2	31
13	44	4	52
14	51	1	48
15	50	0	50
16	68	7	25
17	39	16	45
18	40	1	59
19	39	1	60
20	34	1	66
21	42	4	54
22	46	3	51
23	34	3	63
24	39	1	60
25	37	3	61
26	34	1	65
27	37	1	62
28	31	0	69
29	20	0	79
30	22	0	78
31	22	0	78
32	20	0	80
33	20	0	80
34	20	0	79
35	20	0	80
36	21	0	79
37	21	0	79
38	21	0	79
39	26	0	74
40	28	1	71
41	24	0	76
42	20	0	80
43	20	0	80
44	20	0	80
45	20	0	80
46	20	0	80
47	20	0	80
48	20	0	80
49	20	0	80
50	20	0	80
51	20	0	80
52	20	0	80
53	20	0	80
54	20	0	80
55	20	0	80
56	20	0	80
57	20	0	80
58	20	0	80
59	20	0	80
60	20	0	80
61	20	0	80
62	20	0	80
63	20	0	80
64	20	0	80
65	20	0	80
66	20	0	80
67	20	0	80
68	20	0	80
69	20	0	80
70	20	0	80
71	20	0	80
72	20	0	80
73	20	0	80
74	20	0	80
75	20	0	80
76	20	0	80
77	20	0	80
78	20	0	80
79	20	0	80
80	20	0	80
81	20	0	80
82	20	0	80
83	20	0	80
84	20	0	80
85	20	0	80
86	20	0	80
87	20	0	80
88	20	0	80
89	20	0	80
90	64	17	19
91	65	10	25
92	51	0	48
93	42	4	54
94	58	1	41
95	47	5	49
96	57	10	33
97	39	15	46
98	29	1	70
99	51	4	45
100	32	1	67

## Sheet: Table S6
Iterations	Resolved attributes	Ambigous attributes	Missing attributes
1	64	17	19
2	64	6	31
3	69	6	25
4	60	18	22
5	66	7	26
6	68	8	24
7	64	12	24
8	68	8	23
9	68	15	16
10	70	4	26
11	65	8	27
12	70	9	21
13	65	11	24
14	68	7	26
15	61	5	34
16	66	13	21
17	70	5	25
18	69	7	24
19	63	11	27
20	73	11	16
21	67	13	20
22	65	13	23
23	66	13	21
24	70	5	25
25	65	11	23
26	58	20	22
27	62	19	19
28	68	11	22
29	69	9	22
30	70	7	23
31	71	6	22
32	69	5	25
33	69	7	24
34	61	14	25
35	65	9	27
36	65	11	24
37	57	6	37
38	64	15	21
39	63	18	19
40	64	9	27
41	66	12	22
42	70	7	23
43	66	11	23
44	69	10	21
45	61	20	19
46	68	13	19
47	66	7	26
48	67	8	25
49	65	14	21
50	68	7	26
51	68	12	20
52	60	18	22
53	56	23	21
54	64	12	25
55	72	10	18
56	65	9	26
57	55	22	22
58	69	6	25
59	62	16	22
60	67	8	25
61	62	14	25
62	66	15	19
63	59	19	21
64	64	13	23
65	60	19	21
66	63	9	28
67	61	17	22
68	61	18	21
69	67	6	27
70	68	7	24
71	61	7	33
72	64	9	28
73	63	14	23
74	69	6	25
75	64	15	21
76	65	11	23
77	63	12	25
78	67	12	21
79	70	8	22
80	59	20	21
81	63	18	19
82	63	7	30
83	60	7	33
84	64	17	19
85	69	11	20
86	55	23	22
87	63	7	30
88	67	9	24
89	61	16	23
90	65	11	23
91	63	13	24
92	66	9	25
93	65	16	19
94	63	18	19
95	63	11	27
96	69	14	17
97	65	16	19
98	64	13	23
99	69	4	27
100	71	6	23

## Sheet: Table S7
Iterations	Resolved attributes	Ambigous attributes	Missing attributes
1	40	0	60
2	44	1	55
3	61	4	35
4	38	0	62
5	57	0	43
6	40	0	60
7	40	0	60
8	43	1	55
9	40	1	59
10	61	10	29
11	41	0	59
12	59	0	41
13	40	0	60
14	46	2	52
15	50	2	48
16	40	1	59
17	44	1	55
18	40	0	60
19	40	0	60
20	39	0	60
21	39	1	60
22	40	0	60
23	37	1	62
24	42	0	58
25	39	0	61
26	44	3	54
27	40	0	60
28	40	0	60
29	33	0	67
30	36	1	64
31	47	2	51
32	39	3	57
33	46	2	52
34	40	0	60
35	40	0	60
36	45	1	55
37	61	2	38
38	60	1	39
39	44	3	53
40	60	3	37
41	40	0	60
42	40	0	60
43	40	0	60
44	40	0	60
45	37	0	63
46	40	3	56
47	39	0	61
48	41	0	58
49	39	1	60
50	38	0	62
51	47	0	53
52	40	0	60
53	44	1	55
54	28	2	71
55	65	6	29
56	40	0	60
57	47	2	51
58	42	0	58
59	40	0	60
60	40	0	60
61	42	1	57
62	53	5	42
63	40	0	60
64	60	3	37
65	40	0	60
66	40	0	60
67	42	1	57
68	35	1	64
69	40	0	60
70	44	1	56
71	43	0	57
72	40	0	60
73	40	0	60
74	36	2	62
75	59	9	31
76	53	1	46
77	62	1	37
78	61	0	39
79	40	0	60
80	40	0	60
81	40	0	60
82	40	0	60
83	46	1	53
84	60	18	23
85	36	0	64
86	38	0	61
87	40	0	60
88	35	1	64
89	60	8	33
90	42	0	58
91	57	0	43
92	41	0	59
93	40	0	60
94	41	1	58
95	21	0	79
96	45	1	54
97	41	1	58
98	40	0	60
99	40	0	60
100	40	0	60

## Sheet: Table S8
Iterations	Resolved attributes	Ambigous attributes	Missing attributes
1	60	4	36
2	27	0	73
3	24	0	76
4	22	0	78
5	24	0	76
6	33	2	66
7	34	0	66
8	38	1	60
9	50	2	48
10	53	10	37
11	45	1	54
12	46	4	50
13	50	2	48
14	43	2	56
15	43	2	55
16	52	3	45
17	49	1	50
18	61	3	36
19	41	1	58
20	45	1	54
21	40	0	60
22	42	1	57
23	60	0	40
24	40	0	60
25	40	0	60
26	44	0	55
27	43	1	56
28	43	0	57
29	43	0	57
30	40	0	60
31	43	0	57
32	46	0	54
33	54	0	45
34	40	0	60
35	47	0	53
36	40	0	60
37	42	2	56
38	41	3	55
39	40	0	60
40	45	0	55
41	41	0	59
42	41	0	59
43	41	0	59
44	41	0	59
45	43	0	57
46	41	0	59
47	40	0	60
48	41	0	59
49	47	0	53
50	26	1	73
51	25	0	75
52	42	0	58
53	50	0	50
54	26	1	73
55	28	0	71
56	29	1	70
57	23	0	76
58	43	0	57
59	30	1	69
60	22	0	78
61	32	0	68
62	26	1	73
63	61	10	29
64	47	3	49
65	51	9	40
66	52	7	41
67	44	0	56
68	54	2	43
69	46	5	49
70	46	1	53
71	44	0	55
72	40	0	60
73	41	0	59
74	40	0	60
75	40	0	60
76	40	0	60
77	59	1	40
78	42	0	58
79	51	4	44
80	41	1	59
81	40	1	59
82	60	0	40
83	41	0	59
84	60	6	33
85	43	0	56
86	42	1	57
87	54	0	46
88	58	2	40
89	40	0	60
90	43	0	57
91	40	0	60
92	42	1	57
93	42	1	57
94	40	0	60
95	40	0	60
96	41	0	59
97	46	2	53
98	41	0	59
99	53	0	46
100	42	0	58

## Sheet: Table S9
Iterations	Resolved attributes	Ambigous attributes	Missing attributes
1	42	0	58
2	43	2	56
3	40	0	60
4	42	0	58
5	42	2	56
6	42	0	58
7	42	0	58
8	40	0	60
9	46	1	52
10	61	1	38
11	22	0	78
12	59	2	39
13	41	10	49
14	68	2	30
15	39	1	61
16	50	2	48
17	58	21	21
18	47	3	50
19	41	0	59
20	53	8	39
21	65	9	26
22	43	0	57
23	43	1	56
24	49	3	48
25	40	1	59
26	47	1	52
27	54	1	45
28	42	0	58
29	41	0	59
30	44	1	56
31	45	3	52
32	43	1	57
33	52	1	47
34	54	3	43
35	47	4	49
36	43	6	51
37	61	0	39
38	47	0	53
39	54	2	44
40	41	0	58
41	40	0	59
42	58	4	38
43	41	0	59
44	43	1	56
45	57	8	34
46	55	6	39
47	48	2	51
48	47	0	52
49	46	1	53
50	45	1	54
51	54	0	46
52	51	0	49
53	65	15	20
54	44	0	56
55	41	0	58
56	58	0	42
57	57	10	33
58	42	3	56
59	50	2	48
60	47	5	48
61	51	5	44
62	41	1	58
63	43	0	57
64	41	0	59
65	42	0	58
66	50	5	45
67	49	0	51
68	40	0	59
69	41	11	48
70	45	1	54
71	54	1	45
72	56	3	42
73	49	2	50
74	41	0	59
75	57	2	41
76	47	2	51
77	29	0	71
78	54	1	45
79	48	0	52
80	49	10	41
81	41	0	59
82	63	9	28
83	46	1	52
84	42	1	58
85	62	2	36
86	40	0	60
87	49	4	48
88	49	0	51
89	45	1	54
90	50	1	49
91	41	0	59
92	54	5	42
93	51	6	43
94	55	4	41
95	41	1	59
96	40	0	60
97	42	0	58
98	41	0	59
99	42	1	56
100	41	0	59

[truncated: 9 more sheets: Table S10, Table S11, Table S12, Table S13, Table S14, Table S15, Table S16, Table S17, Table S18]
